# Supplementary material for: Plasma Levels of Omega-3 and Omega-6 Derived Oxylipins Are Associated with Fecal Microbiota Composition in Young Adults
Source: Nutrients. 2022 Nov 24;14(23):4991. doi: 10.3390/nu14234991 (PMC9736377; doi:10.3390/nu14234991)
Supplement: Supplementary file 1 [file nutrients-14-04991-s001.zip]

Archive with 1 entries (1 files):
- nutrients-2022265-supplementary.pdf
